# Supplementary material for: Evaluation of Apoptosis-Inducing Coumarins Isolated from Peucedanum japonicum Roots: The Potential for Leukemia Treatment via the Mitochondria-Mediated Pathway
Source: Cells. 2024 Nov 29;13(23):1982. doi: 10.3390/cells13231982 (PMC11639758; doi:10.3390/cells13231982)
Supplement: Supplementary file 1 [file cells-13-01982-s001.zip]

Archive with 1 entries (1 files):
- cells-3311619-supplementary.pdf
